# Supplementary material for: Impact of Top-Down Regulation on the Growth Efficiency of Freshwater Bacterioplankton
Source: Microorganisms. 2024 Oct 15;12(10):2061. doi: 10.3390/microorganisms12102061 (PMC11509854; doi:10.3390/microorganisms12102061)
Supplement: Supplementary file 1 [file microorganisms-12-02061-s001.zip]

Archive with 1 entries (1 files):
- microorganisms-3244071-supplementary.pdf
